# Supplementary material for: Gas-Phase Biosensors (Bio-Sniffers) for Measurement of 2-Nonenal, the Causative Volatile Molecule of Human Aging-Related Body Odor
Source: Sensors (Basel). 2023 Jun 24;23(13):5857. doi: 10.3390/s23135857 (PMC10346471; doi:10.3390/s23135857)
Supplement: Supplementary file 1 [file sensors-23-05857-s001.zip]

Archive with 1 entries (1 files):
- sensors-2402611-supplementary.pdf
